# Supplementary material for: Meta-analysis and trial sequential analysis of acupoint catgut embedding in the treatment of ulcerative colitis: Acupoint catgut embedding treating ulcerative colitis meta-analysis
Source: Medicine (Baltimore). 2022 Nov 25;101(47):e30945. doi: 10.1097/MD.0000000000030945 (PMC9704870; doi:10.1097/MD.0000000000030945)
Supplement: Supplementary file 1 [file medi-101-e30945-s001.xls]

## Sheet: Outcome ①
Clinical symptom cure rate
Study	Experimental event	Experimental total	Control event	Control total
ZONG W2015	16	34	9	32
XU Y 2013	8	35	6	30
LI HJ 2006	26	56	8	60
YANG Q 2019	4	30	2	30
CHEN J 2004	52	100	10	30
GONG H 2020	23	50	15	50

## Sheet: Outcome ② 
Endoscopic cure rate
Study	Experimental event	Experimental total	Control event	Control total
CHEN J 2004	52	100	10	30
LI HJ 2006	26	56	8	60
XU Y 2013	8	35	6	30
YANG Q 2019	4	30	2	30

## Sheet: Outcome ③ 
Total effective rate of clinical symptoms
Study	Experimental event	Experimental total	Control event	Control total
GONG H 2020	43	50	34	50
CHEN J 2004	91	100	22	30
YANG Q 2019	29	30	26	30
LI W 2020	26	30	22	30
LI HJ 2006	55	56	55	60
ZHU Y 2007	27	30	24	30
ZHU Y 2003	48	50	17	20
XU Y 2013	30	35	26	30
ZONG W2015	29	34	20	32
JI XL 2010	34	35	16	20

## Sheet: Outcome ④ 
Endoscopic total effective rate
Study	Experimental event	Experimental total	Control event	Control total
GONG H 2020	43	50	34	50
CHEN J 2004	91	100	22	30
YANG Q 2019	29	30	26	30
LI HJ 2006	55	56	55	60
XU Y 2013	30	35	26	30
ZONG W2015	29	34	20	32
JI XL 2010	34	35	16	20

## Sheet: Outcome ⑤ 
Adverse event rate
Study	Experimental event	Experimental total	Control event	Control total
LI W 2020	0	30	2	30
ZHU Y 2007	0	30	0	30
ZHU Y 2003	0	50	0	20
